# Supplementary material for: Amphiphilic Poly(N-vinylpyrrolidone) Nanoparticles Conjugated with DR5-Specific Antitumor Cytokine DR5-B for Targeted Delivery to Cancer Cells
Source: Pharmaceutics. 2021 Sep 7;13(9):1413. doi: 10.3390/pharmaceutics13091413 (PMC8464842; doi:10.3390/pharmaceutics13091413)
Supplement: Supplementary file 1 [file pharmaceutics-13-01413-s001.zip]

Archive with 1 entries (1 files):
- pharmaceutics-1343028-supplementary.pdf
